# Supplementary material for: Asynchronicity of deglacial permafrost thawing controlled by millennial-scale climate variability
Source: Nat Commun. 2025 Jan 2;16:290. doi: 10.1038/s41467-024-55184-z (PMC11697416; doi:10.1038/s41467-024-55184-z)
Supplement: Supplementary file 3 — Source Data [file 41467_2024_55184_MOESM3_ESM.xls]

## Sheet: Figure 2&3
Recalculated speleothem ages included in this analysis that date to between 0 and 600 ka.
Siberia permafrost region		Sample ID	Recalculated age (ka before 1950 A.D.)	Uncertainty (2σ)		Uncertainty range (ka)		Siberia permafrost region		Sample ID	Recalculated age (ka before 1950 A.D.)	Uncertainty (2σ)		Uncertainty range (ka)		Tibetan Plateau permafrost region		Sample ID	Recalculated age (ka before 1950 A.D.)	Uncertainty (2σ)		Uncertainty range (ka)
Reference	Dating method			+	-			Reference	Dating method			+	-			Reference	Dating method			+	-
Vaks et al., 2013; 2020	U-Th	SOP-18-A	0.13	0.48	0.48	0.96		Halmon et al., 1977; Biller-Celander et al., 2021	alpha spectrometry	NGV-4*	1	1.1	1.1	2.2		Cai et al., 2010; 2012; Wang et al., 2022	U-Th	TM18b-5	0.43	0.67	0.67	1.34
	U-Th	SB-p6919-A1	0.413	0.034	0.034	0.068			alpha spectrometry	73009-3	1.3	1.1	1.1	2.2			U-Th	TM18b-1*	0.52	0.93	0.93	1.86
	U-Th	SB-p7497-A1	0.4615	0.0019	0.0019	0.0038			U-Th	71006	1.38	0.88	0.88	1.76			U-Th	TM18a-1a*	4.18	0.56	0.56	1.12
	U-Th	SOP-20-A	0.53	0.02	0.02	0.04			alpha spectrometry	73009-4	2.48	0.28	0.28	0.56			U-Th	TM18a-1b	4.37	0.5	0.5	1
	U-Th	SB-p6929-top	0.7467	0.0028	0.0028	0.0056			U-Th	73045	3.52	0.22	0.22	0.44			U-Th	TM18a-4	4.88	0.52	0.52	1.04
	U-Th	SOP-20-B	0.981	0.014	0.014	0.028			alpha spectrometry	CG-1*	3.62	0.27	0.27	0.54			U-Th	TM18a-5	5.3	0.63	0.63	1.26
	U-Th	SOP-20-C	1.284	0.018	0.018	0.036			U-Th	87013	4.394	0.057	0.057	0.114			U-Th	TM18a-6	5.74	0.33	0.33	0.66
	U-Th	SOP-2-A	1.48	0.59	0.59	1.18			U-Th	87013-10	5.981	0.029	0.029	0.058			U-Th	TM18a-2*	6.14	0.1	0.1	0.2
	U-Th	SOP-19-B	1.618	0.011	0.011	0.022			U-Th	87013-27	9.396	0.04	0.04	0.08			U-Th	TM18a-7	6.71	0.13	0.13	0.26
	U-Th	SOP-20-D1	1.71	0.036	0.036	0.072			alpha spectrometry	75027-2	9.7	1.3	1.3	2.6			U-Th	TM18a-8	7.13	0.3	0.3	0.6
	U-Th	SOP-20-D2.1	2.203	0.014	0.014	0.028			alpha spectrometry	75028-2	12.4	3.4	3.4	6.8			U-Th	TM18a-9	7.91	0.11	0.11	0.22
	U-Th	SOP-25-B	2.719	0.016	0.016	0.032			alpha spectrometry	73008-3	54.6	5.5	5.5	11			U-Th	TM18a-3*	8.562	0.078	0.078	0.156
	U-Th	SOP-19-F1	2.87	0.052	0.052	0.104			alpha spectrometry	MS-1*	86	22	19	41			U-Th	TM-3-2	75	2.6	2.6	5.2
	U-Th	SOP-20-D2.2	3.239	0.024	0.024	0.048			alpha spectrometry	74036-1	87	14	12	26			U-Th	14TM-4-3	75	13	15	28
	U-Th	SB-6929-B	3.525	0.029	0.029	0.058			alpha spectrometry	73010-7	89.5	7.4	7.4	14.8			U-Th	14TM-14-2	77.61	0.24	0.24	0.48
	U-Th	SB-p6919-Btop	3.727	0.081	0.081	0.162			U-Th	80023 ARC4-E	89.76	0.62	0.62	1.24			U-Th	TM2-5	77.69	0.56	0.56	1.12
	U-Th	SOP-20-D3.1	3.829	0.014	0.014	0.028			alpha spectrometry	73011-2	118	16	14	30			U-Th	TM2-14	80.5	0.74	0.74	1.48
	U-Th	SB-7497(1)-C	4.466	0.037	0.037	0.074			alpha spectrometry	74037-1	118	68	36	104			U-Th	TM2-22	81.73	0.45	0.45	0.9
	U-Th	SOP-20-D3.2	4.643	0.011	0.011	0.022			alpha spectrometry	YP-1	144	26	22	48			U-Th	TM2-28	83.12	0.97	0.97	1.94
	U-Th	SOP-19-H	4.834	0.025	0.025	0.05			alpha spectrometry	72026-3	146	29	23	52			U-Th	14TM-13-4	83.72	0.28	0.28	0.56
	U-Th	SOP-20-E1	4.901	0.011	0.011	0.022			alpha spectrometry	73010-6	146	34	26	60			U-Th	TM2-34	98.23	0.32	0.32	0.64
	U-Th	SOP-20-E	5.172	0.021	0.021	0.042			alpha spectrometry	MS-2*	169	94	46	140			U-Th	TM2-40	102.22	0.63	0.63	1.26
	U-Th	SOP-20-E2	5.216	0.012	0.012	0.024			alpha spectrometry	72038-1	182	66	42	108			U-Th	TM2-45	104.77	0.64	0.64	1.28
	U-Th	SB-6929-Ct	5.352	0.044	0.044	0.088			alpha spectrometry	E-2*	183	37	29	66			U-Th	TM2-52	106.55	0.72	0.72	1.44
	U-Th	SOP-20-H	5.907	0.021	0.021	0.042			alpha spectrometry	72030-7	192	38	27	65			U-Th	TM2-54	108.77	0.41	0.41	0.82
	U-Th	SOP-18-F2	6.237	0.046	0.046	0.092			alpha spectrometry	NGV-2*	198	52	34	86			U-Th	19TM-4T	119	16	20	36
	U-Th	SOP-20-J1	6.6	0.054	0.054	0.108			alpha spectrometry	NGV-3*	201	41	30	71			U-Th	14TM-6-2	121.26	0.92	0.92	1.84
	U-Th	SB-7497(1)-Eb	6.653	0.024	0.024	0.048			alpha spectrometry	CT-1*	214	93	46	139			U-Th	TM2-61	121.34	0.72	0.72	1.44
	U-Th	SB-6929-Cb	6.948	0.057	0.057	0.114			U-Th	74008 ARC4-D	312.6	4.9	4.9	9.8			U-Th	TM2-64	121.58	0.51	0.51	1.02
	U-Th	SB-p6919-Bbot	7.184	0.023	0.023	0.046			U-Th	68006	336	14	13	27			U-Th	TM2-70	121.9	1.1	1.1	2.2
	U-Th	SOP-20-K	7.328	0.026	0.026	0.052			U-Th	GV-a 3A	394	11	9	20			U-Th	TM2-78	122.56	0.83	0.83	1.66
	U-Th	SOP-16-A	7.387	0.047	0.047	0.094			U-Th	GV-a-50	400	20	17	37			U-Th	TM2-72	122.62	0.46	0.46	0.92
	U-Th	SB-7497(1)-G	8.34	0.067	0.067	0.134			U-Th	GV-a-132	403	18	16	34			U-Th	TM2-93	122.78	0.47	0.47	0.94
	U-Th	SB-p6929-bot	8.456	0.026	0.026	0.052			U-Th	CP-89-31-G	404	18	16	34			U-Th	TM5-4	123	1.1	1.1	2.2
	U-Th	SOP-20-M	8.791	0.014	0.014	0.028			U-Th	75037-C-1	407	16	13	29			U-Th	TM5-23	124.1	1.3	1.3	2.6
	U-Th	SOP-2-D	9.836	0.018	0.018	0.036			U-Th	73059-78	410	21	18	39			U-Th	TM2-116	124.13	0.47	0.47	0.94
	U-Th	SB-p7497-I	9.902	0.034	0.034	0.068			U-Th	74005	414	11	11	22			U-Th	TM2-134	125.04	0.48	0.48	0.96
	U-Th	SB-p6919-C1	118.95	0.24	0.24	0.48			U-Th	73059 5A	414	22	19	41			U-Th	TM2-153	125.18	0.86	0.86	1.72
	U-Th	SB-p7497-J	119.18	0.52	0.52	1.04			U-Th	73059-56	414	24	20	44			U-Th	TM5-61	125.89	0.9	0.9	1.8
	U-Th	SOP-2-Etop	119.77	0.34	0.34	0.68			U-Th	73055-A14	414	24	20	44			U-Th	TM-3-1	126.46	0.81	0.81	1.62
	U-Th	SOP-25-J	121.22	0.73	0.73	1.46			U-Th	73055-A14 68	415	12	12	24			U-Th	14TM-13-3	126.79	0.48	0.48	0.96
	U-Th	SB-p7497-O	123.07	0.64	0.64	1.28			U-Th	75037-B-1	415	16	14	30			U-Th	14TM-7-3B	127	9	10	19
	U-Th	SOP-2-Ebot	123.37	0.35	0.35	0.7			U-Th	CP-89-31-E	415	24	20	44			U-Th	19TM-3-5 mm	127.1	1.5	1.5	3
	U-Th	SOP-2-F1	124.53	0.36	0.36	0.72			U-Th	GV-a	422	37	26	63			U-Th	TM5-94	127.11	0.92	0.92	1.84
	U-Th	SOP-32-M	125.9	1.1	1.1	2.2			U-Th	CP-89-31-D	423	22	19	41			U-Th	14TM-7-3	127.8	9.6	9.6	19.2
	U-Th	SOP-2-F3	126.4	0.36	0.36	0.72			U-Th	CP-89-31-F	446	29	23	52			U-Th	19TM-3-9 mm	128.48	0.59	0.59	1.18
	U-Th	SOP-32-K	127.3	1.2	1.2	2.4			U-Th	73055-A14-36	478	26	21	47			U-Th	19TM-4-1	129.24	0.69	0.69	1.38
	U-Th	SB-p6919-C4	128.38	0.26	0.26	0.52											U-Th	19TM-9T	130.06	0.67	0.67	1.34
	U-Th	SB-p6919-D1	194.1	0.51	0.51	1.02											U-Th	19TM-3-15 mm	130.44	0.45	0.45	0.9
	U-Th	SOP-2-G2	196.2	2.2	2.2	4.4											U-Th	14TM-5-2	186.5	1.5	1.5	3
	U-Th	SOP-1-B	200.1	1.8	1.8	3.6											U-Th	14TM-4-1	190	5.8	5.8	11.6
	U-Th	SB-p6919-D2	200.93	0.54	0.54	1.08											U-Th	19TM-10T	197.6	2	2	4
	U-Th	SOP-2-G3	212.6	2.6	2.6	5.2											U-Th	19TM-1-1	198.7	5.3	5.3	10.6
	U-Th	SB-p01112-A	313.5	3.9	3.9	7.8											U-Th	19TM-9-1	200.7	0.81	0.81	1.62
	U-Th	SB-p7497-2-J1	314.2	7.1	7.1	14.2											U-Th	19TM-12T	202.8	1.6	1.6	3.2
	U-Th	SOP-16-D	318.4	5.4	5.4	10.8											U-Th	19TM-3-22 mm	209	11	11	22
	U-Th	SB-p7497-2-A2	319.4	7.8	7.8	15.6											U-Th	19TM-11T	211.6	2.3	2.3	4.6
	U-Th	SB-p7497-2-H1	320.8	7.9	7.9	15.8											U-Th	19TM-9-2	214.34	0.95	0.95	1.9
	U-Th	SOP-16-B3	322.6	4.9	4.9	9.8											U-Th	14TM-6-1	215.4	1.9	1.9	3.8
	U-Th	SB-01112-Cb	324.837	7.3	7.3	14.6											U-Th	19TM-10-1	215.8	1	1	2
	U-Th	SB-p7497-2-L1	325.1	8	8	16											U-Th	19TM-5-12 mm	217.6	1.1	1.1	2.2
	U-Th	SOP-2-H4bot	325.2	8.9	8	16.9											U-Th	19TM-5-21 mm	217.6	3.2	3.2	6.4
	U-Th	SOP-2-H1top	326.7	8.4	8.4	16.8											U-Th	19DM-3T	218.2	2.9	2.9	5.8
	U-Th	SOP-1-D (II)	343.2	3.2	3.2	6.4											U-Th	19TM-5-36 mm	220.2	1.3	1.3	2.6
	U-Th	SB-p7497-2-Obot	344.5	9.2	9.2	18.4											U-Th	19TM-5-47 mm	225.1	1.3	1.3	2.6
	U-Th	SOP-18-G	346.8	9.6	8.6	18.2											U-Th	TM-1-3	226.2	4.2	4.2	8.4
	U-Th	SOP-16-F	347.9	7.1	7.1	14.2											U-Th	19TM-3-24 mm	227.5	3.4	3.4	6.8
	U-Th	SOP-20-P1	378.6	7.2	7.2	14.4											U-Th	19TM-1-2	232.5	1.6	1.6	3.2
	U-Th	SB-p7497-3-A2	384	14	13	27											U-Th	19TM-3-26 mm	238.3	1.9	1.9	3.8
	U-Th	SOP-15-B-low	400.5	9.9	9.9	19.8											U-Th	19TM-1T	238.5	4.5	4.5	9
	U-Th	SOP-15-D	401	11	11	22											U-Th	19TM-5-61 mm	239	1.3	1.3	2.6
	U-Th	SB-p7497-3-Ebot	402	16	14	30											U-Th	19TM-5-75 mm	239.3	1.2	1.2	2.4
	U-Th	SOP-15-G	404	12	12	24											U-Th	19DM-1-2T	239.4	2.5	2.5	5
	U-Th	SB-p1112-E	405	14	13	27											U-Th	19TM-5-58	241.3	1.1	1.1	2.2
	U-Th	SOP-15-H	407	10	10	20											U-Th	19TM-3-42 mm	242.1	1.3	1.3	2.6
	U-Th	SOP-11-A	408	17	15	32											U-Th	19TM-5-100 mm	242.2	1.3	1.3	2.6
	U-Th	SOP-16-G2-top	409	13	12	25											U-Th	19TM-5-135 mm	242.3	1.4	1.4	2.8
	U-Th	SB-p01112-G	410	8.6	8.6	17.2											U-Th	TM18b-2*	242.8	4.1	4.1	8.2
	U-Th	SOP-2-I	413	24	19	43											U-Th	19DM-1-1T	243.2	3.3	3.3	6.6
	U-Th	SOP-16-T	416	11	11	22											U-Th	19DM-3B	243.3	3.2	3.2	6.4
	U-Th	SLL9-2-A	429	24	20	44											U-Th	19TM-5-137 mm	243.9	1.2	1.2	2.4
	U-Th	SB-01112-M	430.937	24	21	45											U-Th	14TM-12-1	244.1	2.4	2.4	4.8
	U-Th	SB-p6915-B	498	70	42	112											U-Th	19TM-5-143 mm	244.5	1.5	1.5	3
	U-Th	SLL9-4-C	500	23	19	42											U-Th	19TM-5-114	245.1	1.4	1.4	2.8
	U-Th	SB-01100-C	523.937	62	43	105											U-Th	19TM-3-54 mm	247.4	1.6	1.6	3.2
	U-Th	SLL9-4-B	525	29	23	52											U-Th	TM18b-3*	248	4.1	4.1	8.2
	U-Th	SOP-6-A1	546	76	44	120											U-Th	19DM-1B	248.5	3	3	6
	U-Th	SLL9-3-D	547	38	28	66											U-Th	14TM-5-1	275	3.2	3.2	6.4
	U-Th	SB-p1112-Pbot	560	61	41	102											U-Th	19TM-10-2	283.5	1.9	1.9	3.8
	U-Th	SOP-20-V	565	46	33	79											U-Th	19TM-3-57.5 mm	288.1	2.3	2.3	4.6
	U-Th	SB-p1112-N	590	75	49	124											U-Th	19TM-9-3	289.1	2.1	2.1	4.2
	U-Th	SB-6942-A	599.937	140	70	210											U-Th	19TM-9B	289.9	5.3	5.3	10.6
Siberia permafrost region		Sample ID	Original published age (ka before 1950 A.D.)	Uncertainty (2σ)		Uncertainty range (ka)											U-Th	19TM-3-58.5 mm	290	1.6	1.6	3.2
Reference	Dating method			+	-												U-Th	19TM-10-3	290.9	2.4	2.4	4.8
Vaks et al., 2020	U-Pb	SB-01112 O	509.754	7.99294	8.60203	16.595											U-Th	19DM-2T	302.7	5.7	5.7	11.4
	U-Pb	SB-01112 F	415.084	16.9118	19.4813	36.3931											U-Th	19TM-3-60.5 mm	308.5	3.1	3.1	6.2
	U-Pb	SB-01112 F	416.135	16.2904	19.4842	35.7746											U-Th	19TM-14T	308.5	6	6	12
	U-Pb	SB-01112 H-I	419.821	4.47937	4.67738	9.15675											U-Th	19TM-1B	309.9	9.9	8.8	18.7
	U-Pb	SB-01112 N	493.303	5.83123	5.99558	11.8268											U-Th	14TM-13-2	311.1	3.7	3.7	7.4
	U-Pb	SB-01112 P top	565.524	10.5238	12.2067	22.7304											U-Th	19TM-11-3	313.4	2.9	2.9	5.8
	U-Pb	SLL10-6 A	571.377	13.6534	14.4031	28.0565											U-Th	19TM-1-3	313.6	5	5	10
	U-Pb	SLL10-6 A	573.25	12.9692	14.1085	27.0777											U-Th	19TM-3-82	314.6	3.7	3.7	7.4
	U-Pb	SB-01112-Pmid	577.966	4.98886	5.42863	10.4175											U-Th	19TM-3-64 mm	315	2.8	2.8	5.6
	U-Pb	SLL9-2 B (1)	579.723	6.40166	7.06204	13.4637											U-Th	19TM-10-6	315.1	2.9	2.9	5.8
																	U-Th	19TM-11-2	315.1	3.3	3.3	6.6
																	U-Th	14TM-7-2	315.3	3.5	3.5	7
																	U-Th	19TM-10-5	315.8	3.2	3.2	6.4
																	U-Th	TM-2-1	315.9	3.9	3.9	7.8
																	U-Th	TM-1-1	317	33	48	81
																	U-Th	19TM-4-2	319	17	20	37
																	U-Th	19TM-10-4	320.6	3.4	3.4	6.8
																	U-Th	19TM-3-70 mm	322.2	2.6	2.6	5.2
																	U-Th	TM-2-2	323.8	4.6	4.6	9.2
																	U-Th	19TM-10B	324.7	4.7	4.7	9.4
																	U-Th	14TM-14-1	325.3	4.1	4.1	8.2
																	U-Th	19TM-11-4	327.2	3.5	3.5	7
																	U-Th	19TM-3-77 mm	328.2	3.1	3.1	6.2
																	U-Th	14TM-10-2	329.7	4.7	4.7	9.4
																	U-Th	19TM-6B	330	17	17	34
																	U-Th	19TM-14-1	332	3.6	3.6	7.2
																	U-Th	19TM-3-141 mm	333.4	4.3	4.3	8.6
																	U-Th	19TM-2-19	333.9	5.8	5.8	11.6
																	U-Th	19TM-1-5	334.3	3.7	3.7	7.4
																	U-Th	19DM-2B	335.1	9	8.1	17.1
																	U-Th	19TM-3-120 mm	335.6	3.8	3.8	7.6
																	U-Th	19TM-3-90 mm	337.2	3.5	3.5	7
																	U-Th	19TM-3-100 mm	337.6	2.6	2.6	5.2
																	U-Th	19TM-3-107 mm	338	3.4	3.4	6.8
																	U-Th	19TM-4B	338	12	12	24
																	U-Th	14TM-10-1	339.3	5.5	5.5	11
																	U-Th	19TM-3-112 mm	340.4	3.8	3.8	7.6
																	U-Th	19TM-14-2	340.4	4.1	4.1	8.2
																	U-Th	19TM-3-103 mm	340.6	3.9	3.9	7.8
																	U-Th	19TM-3-107b	344.7	4	4	8
																	U-Th	19TM-1-4	346.5	4.3	4.3	8.6
																	U-Th	19DM-2.0	353	13	13	26
																	U-Th	14TM-8-1	381	9.3	9.3	18.6
																	U-Th	14TM-13-1	382.3	7.4	7.4	14.8
																	U-Th	14TM-7-1	384.1	7	7	14
																	U-Th	19TM-1-8	387.1	6.6	6.6	13.2
																	U-Th	19TM-6T	391	15	13	28
																	U-Th	19TM-1-6	392.6	6.5	6.5	13
																	U-Th	19TM-2-72 mm	394.3	6.5	6.5	13
																	U-Th	19TM-6-2	399.5	6.8	6.8	13.6
																	U-Th	19TM-2-27 mm	402.1	7.4	7.4	14.8
																	U-Th	19TM-1-7	405.5	7.7	7.7	15.4
																	U-Th	19TM-14B	407	16	14	30
																	U-Th	19TM-2-81 mm	409.5	7.3	6.7	14
																	U-Th	19TM-2-118 mm	410.2	7.4	7.4	14.8
																	U-Th	19TM-2-55 mm	412.7	6.6	6.6	13.2
																	U-Th	19TM-14-3	414.4	7.2	7.2	14.4
																	U-Th	19TM-12-2	416.1	6.2	6.2	12.4
																	U-Th	19TM-12B	417	18	15	33
																	U-Th	19TM-2-148	423.5	8.3	8.3	16.6
																	U-Th	19TM-2-97 mm	426.7	8	8	16
																	U-Th	19TM-12-1	428	9.4	9.4	18.8
																	U-Th	19TM-2-168	461	11	10	21
																	U-Th	19TM-8B	484	34	26	60
																	U-Th	19TM-2-183	486	13	12	25
																	U-Th	19TM-2-228	496	12	12	24
																	U-Th	TM18b-4*	497	56	38	94
																	U-Th	19TM-2-197	500	22	18	40
																	U-Th	19TM-2-160	506	17	15	32
																	U-Th	19TM-2-193	508	16	14	30
																	U-Th	19TM-2-205	520	17	15	32
																	U-Th	19TM-2-265	538	24	20	44
																	U-Th	19TM-2-240	544	31	24	55
																	U-Th	19TM-2-270	556	30	24	54
																	U-Th	19TM-2-246	569	46	33	79
																	U-Th	19TM-7-1	620	120	50	170

## Sheet: Reference list
Vaks, A., Gutareva, O.S., Breitenbach, S.F.M., Avirmed, E., Mason, A.J., Thomas, A.L., Osinzev, A.V., Kononov, A.M., Henderson, G.M., 2013. Speleothems Reveal 500,000-Year History of Siberian Permafrost. Science 340, 183–186. https://doi.org/10.1126/science.1228729
Vaks, A., Mason, A.J., Breitenbach, S.F.M., Kononov, A.M., Osinzev, A.V., Rosensaft, M., Borshevsky, A., Gutareva, O.S., Henderson, G.M., 2020. Palaeoclimate evidence of vulnerable permafrost during times of low sea ice. Nature 577, 221–225. https://doi.org/10.1038/s41586-019-1880-1
Biller-Celander, N., Shakun, J.D., McGee, D., Wong, C.I., Reyes, A.V., Hardt, B., Tal, I., Ford, D.C., Lauriol, B., 2021. Increasing Pleistocene permafrost persistence and carbon cycle conundrums inferred from Canadian speleothems. Sci. Adv. 7, eabe5799. https://doi.org/10.1126/sciadv.abe5799
Harmon, R.S., Ford, D.C., Schwarcz, H.P., 1977. Interglacial chronology of the Rocky and Mackenzie Mountains based upon 230 Th– 234 U dating of calcite speleothems. Can. J. Earth Sci. 14, 2543–2552. https://doi.org/10.1139/e77-220
Cai, Y., Cheng, H., An, Z., Edwards, R.L., Wang, X., Tan, L., Wang, J., 2010. Large variations of oxygen isotopes in precipitation over south-central Tibet during Marine Isotope Stage 5. Geology 38, 243–246. https://doi.org/10.1130/G30306.1
Cai, Y., Zhang, H., Cheng, H., An, Z., Lawrence Edwards, R., Wang, X., Tan, L., Liang, F., Wang, J., Kelly, M., 2012. The Holocene Indian monsoon variability over the southern Tibetan Plateau and its teleconnections. Earth and Planetary Science Letters 335–336, 135–144. https://doi.org/10.1016/j.epsl.2012.04.035
Wang, H., Wang, X., Pérez-Mejías, C., Li, Y., Li, H., Cai, Y., Zhang, H., Han, J., Duan, P., Lu, J., Ning, Y., Edwards, R.L., Cheng, H., 2022. Orbital-scale hydroclimate variations in the southern Tibetan Plateau over the past 414,000 years. Quaternary Science Reviews 291, 107658. https://doi.org/10.1016/j.quascirev.2022.107658
